# Supplementary material for: Genome-Wide Investigation of CPK-Related Kinase (CRK) Gene Family in Arabidopsis thaliana
Source: Int J Mol Sci. 2025 Apr 2;26(7):3297. doi: 10.3390/ijms26073297 (PMC11989534; doi:10.3390/ijms26073297)
Supplement: Supplementary file 1 [file ijms-26-03297-s001.zip]

Archive with 7 entries (7 files):
- Figure S1.jpg
- Figure S2.jpg
- Figure S3.jpg
- Supplementary.pdf
- Table S1.jpg
- Table S2.jpg
- Table-S3.xlsx
