# Supplementary material for: Genome-Wide Investigation of CPK-Related Kinase (CRK) Gene Family in Arabidopsis thaliana
Source: Int J Mol Sci. 2025 Apr 2;26(7):3297. doi: 10.3390/ijms26073297 (PMC11989534; doi:10.3390/ijms26073297)
Supplement: Supplementary file 1 [file ijms-26-03297-s001.zip › Table-S3.xlsx]

## Sheet: Sheet1
Primers used in this study
Primers	Sequences 5'-3'	Note
CRK1-F	GGGGACAAGTTTGTACAAAAAAGCAGGCTTCATGGGGATCTGTCATGGAAAAC	For Gareway coloning of CDS
CRK1-R	GGGGACCACTTTGTACAAGAAAGCTGGGTC AGCTTTTTGTAAGGTCCGAGAA
CRK2-F	GGGGACAAGTTTGTACAAAAAAGCAGGCTTCATGGGAGGCTGTACTTCCAAAC
CRK2-R	GGGGACCACTTTGTACAAGAAAGCTGGGTCTCGCGTTTTCGCTAAAGATTGT
CRK3-F	GGGGACAAGTTTGTACAAAAAAGCAGGCTTCATGGGGCAATGTTACGGGAAGG
CRK3-R	GGGGACCACTTTGTACAAGAAAGCTGGGTCGCGAGGTCTTGCGTGAGCAGCA
CRK4-F	GGGGACAAGTTTGTACAAAAAAGCAGGCTTCATGGGTCATTGTTACAGCCGGA
CRK4-R	GGGGACCACTTTGTACAAGAAAGCTGGGTCCCTAGGTCTCGAGCTTGAGCTT
CRK5-F	GGGGACAAGTTTGTACAAAAAAGCAGGCTTCATGGGTCTATGTACTTCGAAAC
CRK5-R	GGGGACCACTTTGTACAAGAAAGCTGGGTCATGAGCTTTGATCGTGCGGCTA
CRK7-F	GGGGACAAGTTTGTACAAAAAAGCAGGCTTCATGGGGCTGTGTCATGGGAAAC
CRK7-R	GGGGACCACTTTGTACAAGAAAGCTGGGTCCGCTTTCTGCAATGTACGAGAG
CRK8-F	GGGGACAAGTTTGTACAAAAAAGCAGGCTTCATGGGAGGCTGTACTTCCAAAC
CRK8-R	GGGGACCACTTTGTACAAGAAAGCTGGGTCCCGGGTAGTTTTCCCCGAGGCT
CRK1-Pro-F	GGGGACAAGTTTGTACAAAAAAGCAGGCTTCTCAAGTTTCAGGTACGATTCATCAA	To clone the promoters
CRK1-Pro-R	GGGGACCACTTTGTACAAGAAAGCTGGGTCGAATTGTCAATTCGAAACGAAAAGC
CRK2-Pro-F	GGGGACAAGTTTGTACAAAAAAGCAGGCTTCCCATCTCACTCTCACCTAACAATCT
CRK2-Pro-R	GGGGACCACTTTGTACAAGAAAGCTGGGTCATATCCTTCTCCTTCTTCTTCTTCT
CRK3-Pro-F	GGGGACAAGTTTGTACAAAAAAGCAGGCTTCTATGAATGAGCATTGACCATTGGAC
CRK3-Pro-R	GGGGACCACTTTGTACAAGAAAGCTGGGTCCTCCCCCACACAATCAAAAATCAAA
CRK4-Pro-F	GGGGACAAGTTTGTACAAAAAAGCAGGCTTC TCTATTTGACCAAGTCCTCCTGTGT
CRK4-Pro-R	GGGGACCACTTTGTACAAGAAAGCTGGGTCGACCGTTGATTGTGAAGCTCAAATT
CRK5-Pro-F	GGGGACAAGTTTGTACAAAAAAGCAGGCTTCAACATAGAGAAGGCACAGCTTTATT
CRK5-Pro-R	GGGGACCACTTTGTACAAGAAAGCTGGGTCTTAAGAATCTCTCAACATCACACGA
CRK6-Pro-F	GGGGACAAGTTTGTACAAAAAAGCAGGCTTCTTATGGGTGGAACATATGGTATTCC
CRK6-Pro-R	GGGGACCACTTTGTACAAGAAAGCTGGGTCTGTTGCCGGTCAAAGTTTTAATTGA
CRK7-Pro-F	GGGGACAAGTTTGTACAAAAAAGCAGGCTTCTTAAAAGCTTGTGTAATCAATGAA
CRK7-Pro-R	GGGGACCACTTTGTACAAGAAAGCTGGGTCCAATGGAGATCAAATTGAGCGTAAA
CRK8-Pro-F	GGGGACAAGTTTGTACAAAAAAGCAGGCTTCGCAAAACACAAACAGCCAATAGAGA
CRK8-Pro-R	GGGGACCACTTTGTACAAGAAAGCTGGGTCAATCTCCGGCGAAAAAAAGGAGCTT
CRK1-qRT-F	AGTAACGCCATTGTTAGATGAGAA	For quantitative RT-PCR.
CRK1-qRT-R	AGTGGAGAGGAAAGAAGAAACCA
CRK2-qRT-F	GTATCCAGAAAAATCCGACAGG
CRK2-qRT-R	CAGCCAAATGAAAAGAGAAAGG
CRK3-qRT-F	TCTTCATCAGAACAGAGCAAATAGA
CRK3-qRT-R	GAACAAAACAAACGGACGAAA
CRK4-qRT-F	CTTGAAATGGAAGTGAAGTCAGG
CRK4-qRT-R	CCAGAAGAACAACACCTCTCCA
CRK5-qRT-F	CAACGAACAATGAAGGCAAAA
CRK5-qRT-R	GATCTCGCCGGAGTCTTCTT
CRK6-qRT-F	CAAGACAAAAACATCGACTGAAAA
CRK6-qRT-R	GGTTCCTCTGAAAACAAAATGCT
CRK7-qRT-F	TAAGACATTCTGATGGGAAGCTAAGT
CRK7-qRT-R	ATCTAATTCTCTTCTACGCTTTCTGC
CRK8-qRT-F	CGGTGAAGATAACGAAAACAAAC
CRK8-qRT-R	ACATTTCCAATACCAATCCAAGA
